# Supplementary material for: Regulatory Resistance? Narratives and Uses of Evidence around “Black Market” Provision of Gambling during the British Gambling Act Review
Source: Int J Environ Res Public Health. 2021 Nov 3;18(21):11566. doi: 10.3390/ijerph182111566 (PMC8582964; doi:10.3390/ijerph182111566)
Supplement: Supplementary file 1 [file ijerph-18-11566-s001.zip]

Archive with 1 entries (1 files):
- ijerph-1400931-supplementary.pdf
